# Supplementary material for: H2O2 Functions as a Downstream Signal of IAA to Mediate H2S-Induced Chilling Tolerance in Cucumber
Source: Int J Mol Sci. 2021 Nov 29;22(23):12910. doi: 10.3390/ijms222312910 (PMC8657662; doi:10.3390/ijms222312910)
Supplement: Supplementary file 1 [file ijms-22-12910-s001.zip]

Archive with 1 entries (1 files):
- ijms-1438283-supplementary.pdf
